# Supplementary material for: QTL Detection and Candidate Gene Identification for Eating and Cooking Quality Traits in Rice (Oryza sativa L.) via a Genome-Wide Association Study
Source: Int J Mol Sci. 2024 Jan 3;25(1):630. doi: 10.3390/ijms25010630 (PMC10779416; doi:10.3390/ijms25010630)
Supplement: Supplementary file 1 [file ijms-25-00630-s001.zip]

Archive with 5 entries (5 files):
- Figure S1-S5.pdf
- Table S1.xls
- Table S2.pdf
- Table S3.xls
- Table S4.pdf
