# Supplementary material for: QTL Detection and Candidate Gene Identification for Eating and Cooking Quality Traits in Rice (Oryza sativa L.) via a Genome-Wide Association Study
Source: Int J Mol Sci. 2024 Jan 3;25(1):630. doi: 10.3390/ijms25010630 (PMC10779416; doi:10.3390/ijms25010630)
Supplement: Supplementary file 1 [file ijms-25-00630-s001.zip › Table S1.xls]

## Sheet: Sheet2
Table S1. The SNP information in the 5.46–5.54 Mb candidate region for amylose content.
MSU ID	SNP location	Reference	Alternative	Region	Variation type	Associated signal in GWAS (P value)
LOC_Os11g10100	11:5456564	C	T	Upstream
LOC_Os11g10100	11:5456586	A	G	Upstream
LOC_Os11g10100	11:5456597	A	G	Upstream
LOC_Os11g10100	11:5456776	G	A	Upstream
LOC_Os11g10100	11:5456777	G	T	Upstream
LOC_Os11g10100	11:5456779	C	T	Upstream
LOC_Os11g10100	11:5456780	G	A	Upstream
LOC_Os11g10100	11:5456797	G	A	Upstream
LOC_Os11g10100	11:5457283	T	A	Upstream
LOC_Os11g10100	11:5458537	A	T	Upstream
LOC_Os11g10100	11:5458703	C	T	Upstream
LOC_Os11g10100	11:5458800	C	T	Upstream
LOC_Os11g10100	11:5458847	A	G	Upstream
LOC_Os11g10100	11:5458871	C	T	Upstream
LOC_Os11g10100	11:5458878	G	A	Upstream
LOC_Os11g10100	11:5458923	A	T	Upstream
LOC_Os11g10100	11:5458999	G	C	Upstream
LOC_Os11g10100	11:5459050	T	A	Upstream
LOC_Os11g10100	11:5459074	G	C	Upstream
LOC_Os11g10100	11:5459269	A	G	Upstream
LOC_Os11g10100	11:5459370	T	C	Upstream
LOC_Os11g10100	11:5460619	G	T	Intron
LOC_Os11g10100	11:5460717	G	C	Intron
LOC_Os11g10100	11:5461376	G	C	Intron
LOC_Os11g10100	11:5461865	C	G	Exon	Nonsynonymous
LOC_Os11g10100	11:5462067	G	C	Exon	Synonymous
LOC_Os11g10100	11:5462247	C	T	Intron
LOC_Os11g10100	11:5462386	A	T	Intron
LOC_Os11g10100	11:5462600	C	T	Intron
LOC_Os11g10100	11:5462671	C	A	Intron
LOC_Os11g10100	11:5462708	A	G	Intron
LOC_Os11g10100	11:5463192	G	A	Intron
LOC_Os11g10100	11:5463276	T	G	Intron
LOC_Os11g10100	11:5463410	C	T	Exon	Synonymous
LOC_Os11g10100	11:5463545	C	A	Intron
LOC_Os11g10100	11:5464285	T	G	3'-prime UTR
LOC_Os11g10100	11:5464563	T	C	3'-prime UTR
LOC_Os11g10100	11:5464770	T	A	3'-prime UTR
LOC_Os11g10100	11:5464783	C	G	3'-prime UTR
LOC_Os11g10110	11:5465299	G	A	Exon	Synonymous
LOC_Os11g10110	11:5466662	G	C	Upstream
LOC_Os11g10110	11:5466745	A	G	Upstream
LOC_Os11g10110	11:5466858	C	A	Upstream
LOC_Os11g10110	11:5467069	T	A	Upstream
LOC_Os11g10110	11:5467354	T	A	Upstream
LOC_Os11g10110	11:5467407	A	G	Upstream
LOC_Os11g10110	11:5467455	A	T	Upstream
LOC_Os11g10120	11:5467893	A	T	3'-prime UTR
LOC_Os11g10120	11:5468102	C	T	3'-prime UTR
LOC_Os11g10120	11:5468299	T	C	3'-prime UTR
LOC_Os11g10120	11:5468482	A	T	Exon	Synonymous
LOC_Os11g10120	11:5468581	A	G	Exon	Synonymous
LOC_Os11g10120	11:5468791	G	A	Exon	Synonymous
LOC_Os11g10120	11:5468829	G	C	Exon	Nonsynonymous
LOC_Os11g10120	11:5468906	C	G	Exon	Nonsynonymous
LOC_Os11g10120	11:5468966	C	A	Exon	Nonsynonymous
LOC_Os11g10120	11:5469121	A	C	Exon	Nonsynonymous
LOC_Os11g10120	11:5469151	A	G	5'-prime UTR
LOC_Os11g10120	11:5469218	G	A	5'-prime UTR
LOC_Os11g10120	11:5469241	A	T	5'-prime UTR
LOC_Os11g10120	11:5469283	T	C	5'-prime UTR
LOC_Os11g10120	11:5469395	T	A	5'-prime UTR
LOC_Os11g10120	11:5469441	T	A	Upstream
LOC_Os11g10120	11:5469499	A	G	Upstream
LOC_Os11g10120	11:5469518	G	A	Upstream
LOC_Os11g10120	11:5469531	A	G	Upstream
LOC_Os11g10120	11:5469532	T	C	Upstream
LOC_Os11g10120	11:5469579	C	T	Upstream
LOC_Os11g10120	11:5469670	T	C	Upstream
LOC_Os11g10120	11:5469893	T	A	Upstream
LOC_Os11g10120	11:5469897	A	G	Upstream
LOC_Os11g10120	11:5469914	C	A	Upstream
LOC_Os11g10120	11:5469946	G	A	Upstream
LOC_Os11g10130	11:5470232	A	G	Upstream
LOC_Os11g10130	11:5470288	G	A	Upstream
LOC_Os11g10130	11:5470307	T	C	Upstream
LOC_Os11g10130	11:5470331	A	G	Upstream
LOC_Os11g10130	11:5470751	A	G	Upstream
LOC_Os11g10130	11:5470815	T	C	Upstream
LOC_Os11g10130	11:5470986	A	G	Upstream
LOC_Os11g10130	11:5471429	T	C	Upstream
LOC_Os11g10130	11:5472725	G	A	Upstream
LOC_Os11g10130	11:5472738	T	G	Upstream
LOC_Os11g10130	11:5472778	A	T	Upstream
LOC_Os11g10130	11:5473209	T	A	Upstream
LOC_Os11g10130	11:5473350	G	C	Upstream
LOC_Os11g10130	11:5473496	A	T	Upstream
LOC_Os11g10130	11:5473652	A	C	Upstream
LOC_Os11g10130	11:5473855	G	A	Upstream
LOC_Os11g10130	11:5474811	T	G	Upstream
LOC_Os11g10130	11:5474907	T	C	Upstream
LOC_Os11g10130	11:5474936	C	T	Upstream
LOC_Os11g10130	11:5475190	C	T	Upstream
LOC_Os11g10130	11:5476618	A	G	Upstream
LOC_Os11g10130	11:5476705	C	T	Upstream
LOC_Os11g10130	11:5477525	C	G	Upstream
LOC_Os11g10130	11:5478435	G	T	Upstream
LOC_Os11g10130	11:5478437	G	A	Upstream
LOC_Os11g10130	11:5478465	C	T	Upstream
LOC_Os11g10130	11:5479210	G	A	Upstream
LOC_Os11g10130	11:5479490	T	C	Upstream
LOC_Os11g10130	11:5479919	C	T	Exon	Synonymous
LOC_Os11g10130	11:5480163	G	A	Intron
LOC_Os11g10130	11:5480648	G	A	Intron
LOC_Os11g10130	11:5480852	A	T	Intron
LOC_Os11g10130	11:5480938	T	G	Intron
LOC_Os11g10130	11:5481250	A	G	Intron
LOC_Os11g10130	11:5481346	A	C	Intron
LOC_Os11g10130	11:5481372	T	G	Intron
LOC_Os11g10130	11:5481967	C	T	Intron
LOC_Os11g10130	11:5482043	T	A	Intron
LOC_Os11g10130	11:5482922	G	C	3'-prime UTR
LOC_Os11g10130	11:5482958	T	A	3'-prime UTR
LOC_Os11g10130	11:5483086	A	G	3'-prime UTR
LOC_Os11g10130	11:5483108	C	T	3'-prime UTR
LOC_Os11g10130	11:5483152	C	A	3'-prime UTR
LOC_Os11g10130	11:5483274	A	G	3'-prime UTR
LOC_Os11g10130	11:5483367	A	G	Downstream
LOC_Os11g10130	11:5483469	G	A	Downstream
LOC_Os11g10130	11:5483717	A	C	Downstream
LOC_Os11g10130	11:5484000	A	T	Downstream		7.06e-07
LOC_Os11g10130	11:5484271	T	G	Downstream
LOC_Os11g10130	11:5484309	G	A	Downstream
LOC_Os11g10130	11:5484472	A	C	Downstream
LOC_Os11g10130	11:5485716	C	T	Downstream
LOC_Os11g10130	11:5485855	T	A	Downstream		7.06e-07
LOC_Os11g10140	11:5486064	C	T	Downstream
LOC_Os11g10140	11:5486101	A	T	Downstream
LOC_Os11g10140	11:5486189	G	T	Downstream
LOC_Os11g10140	11:5486284	T	G	Downstream
LOC_Os11g10140	11:5486610	C	T	Downstream
LOC_Os11g10140	11:5486810	T	C	Downstream
LOC_Os11g10140	11:5486866	T	C	Downstream
LOC_Os11g10140	11:5486999	C	A	Downstream
LOC_Os11g10140	11:5487000	T	C	Downstream
LOC_Os11g10140	11:5487211	A	C	Downstream
LOC_Os11g10140	11:5487691	A	C	Downstream
LOC_Os11g10140	11:5487720	G	A	Downstream
LOC_Os11g10140	11:5487909	A	C	Downstream
LOC_Os11g10140	11:5488064	G	A	Downstream
LOC_Os11g10140	11:5488075	C	A	Downstream
LOC_Os11g10140	11:5488080	C	T	Downstream
LOC_Os11g10140	11:5488139	C	T	Downstream
LOC_Os11g10140	11:5488232	A	T	Downstream
LOC_Os11g10140	11:5488253	T	A	Downstream
LOC_Os11g10140	11:5488264	G	T	Downstream
LOC_Os11g10140	11:5488381	T	C	Downstream
LOC_Os11g10140	11:5488423	T	G	Downstream
LOC_Os11g10140	11:5488431	A	C	Downstream
LOC_Os11g10140	11:5488686	A	T	Downstream
LOC_Os11g10140	11:5488757	A	G	Downstream
LOC_Os11g10140	11:5488827	G	A	Downstream		6.01e-08
LOC_Os11g10140	11:5488833	G	A	Downstream
LOC_Os11g10140	11:5491571	T	C	Intron
LOC_Os11g10140	11:5491600	T	A	Intron
LOC_Os11g10140	11:5491638	T	C	Exon	Synonymous
LOC_Os11g10140	11:5491701	T	A	Exon	Nonsynonymous
LOC_Os11g10140	11:5491712	A	T	Exon	Nonsynonymous
LOC_Os11g10140	11:5491879	A	G	Exon	Synonymous
LOC_Os11g10140	11:5491896	G	T	Exon	Synonymous
LOC_Os11g10140	11:5491987	C	T	Exon	Synonymous
LOC_Os11g10140	11:5492079	T	C	Exon	Nonsynonymous
LOC_Os11g10140	11:5492087	T	C	Intron
LOC_Os11g10140	11:5492242	G	A	Intron
LOC_Os11g10140	11:5492930	G	A	Exon	Synonymous
LOC_Os11g10140	11:5492942	T	C	Exon	Synonymous
LOC_Os11g10140	11:5493022	C	T	5'-prime UTR
LOC_Os11g10140	11:5493057	A	G	5'-prime UTR
LOC_Os11g10140	11:5493161	C	T	5'-prime UTR
LOC_Os11g10140	11:5493332	A	G	5'-prime UTR
LOC_Os11g10140	11:5493433	C	T	Upstream
LOC_Os11g10140	11:5493473	C	A	Upstream
LOC_Os11g10140	11:5493476	A	T	Upstream
LOC_Os11g10140	11:5493568	A	G	Upstream
LOC_Os11g10140	11:5497174	T	C	Upstream
LOC_Os11g10140	11:5497244	A	G	Upstream
LOC_Os11g10140	11:5497302	A	G	Upstream
LOC_Os11g10160	11:5497435	A	C	Upstream		5.07e-07
LOC_Os11g10160	11:5497730	G	A	Upstream
LOC_Os11g10160	11:5497823	A	G	Upstream
LOC_Os11g10160	11:5497850	A	C	Upstream
LOC_Os11g10160	11:5497905	C	T	Upstream
LOC_Os11g10160	11:5497972	G	C	Upstream
LOC_Os11g10160	11:5498160	G	A	Downstream
LOC_Os11g10160	11:5498209	T	A	Downstream
LOC_Os11g10160	11:5498294	A	C	Downstream
LOC_Os11g10160	11:5498341	G	A	Downstream
LOC_Os11g10160	11:5498654	G	T	Downstream
LOC_Os11g10160	11:5498661	C	T	Downstream
LOC_Os11g10160	11:5498790	A	G	Downstream
LOC_Os11g10160	11:5498835	T	C	Downstream
LOC_Os11g10160	11:5498908	T	C	Downstream
LOC_Os11g10160	11:5498952	A	T	Downstream
LOC_Os11g10160	11:5499039	G	A	Downstream
LOC_Os11g10160	11:5499068	A	G	Downstream		3.19e-06
LOC_Os11g10160	11:5499192	A	T	Downstream
LOC_Os11g10160	11:5499237	C	G	Downstream
LOC_Os11g10160	11:5499341	A	G	Downstream
LOC_Os11g10160	11:5499368	G	C	Downstream
LOC_Os11g10160	11:5511329	A	G	Exon	Synonymous
LOC_Os11g10160	11:5511410	G	A	Exon	Synonymous
LOC_Os11g10160	11:5511732	A	C	Intron
LOC_Os11g10160	11:5511780	G	T	Intron
LOC_Os11g10160	11:5512310	A	G	Upstream
LOC_Os11g10160	11:5512738	T	C	Upstream
LOC_Os11g10160	11:5512800	C	T	Upstream
LOC_Os11g10160	11:5512821	G	T	Upstream
LOC_Os11g10170	11:5514175	T	A	Upstream
LOC_Os11g10170	11:5514232	C	A	Upstream
LOC_Os11g10170	11:5514391	G	A	Upstream		9.49e-09
LOC_Os11g10170	11:5514458	C	T	5'-prime UTR
LOC_Os11g10170	11:5514499	A	T	5'-prime UTR
LOC_Os11g10170	11:5514526	T	C	5'-prime UTR
LOC_Os11g10170	11:5514556	T	G	5'-prime UTR
LOC_Os11g10170	11:5514625	G	T	Exon	Synonymous
LOC_Os11g10170	11:5514633	C	T	Exon	Nonsynonymous
LOC_Os11g10170	11:5514658	T	C	Exon	Synonymous
LOC_Os11g10170	11:5514709	A	G	Exon	Synonymous
LOC_Os11g10170	11:5514854	A	G	Exon	Nonsynonymous
LOC_Os11g10170	11:5514857	C	T	Exon	Stop_gained
LOC_Os11g10170	11:5514912	A	G	Exon	Nonsynonymous
LOC_Os11g10170	11:5514922	C	T	Exon	Synonymous
LOC_Os11g10170	11:5514998	G	A	Exon	Nonsynonymous
LOC_Os11g10170	11:5515414	A	G	Intron
LOC_Os11g10170	11:5515531	T	C	Exon	Nonsynonymous	9.49e-09
LOC_Os11g10170	11:5515576	G	A	Exon	Nonsynonymous
LOC_Os11g10170	11:5515656	G	A	Exon	Nonsynonymous
LOC_Os11g10170	11:5515671	C	T	Exon	Synonymous	4.24e-08
LOC_Os11g10170	11:5515698	T	C	Exon	Synonymous
LOC_Os11g10170	11:5515749	C	T	Intron
LOC_Os11g10170	11:5515893	G	A	Exon	Nonsynonymous
LOC_Os11g10170	11:5515925	T	C	Exon	Synonymous	1.65e-07
LOC_Os11g10170	11:5515983	C	A	Intron
LOC_Os11g10170	11:5516033	A	T	Intron
LOC_Os11g10170	11:5516062	C	T	Intron		9.49e-09
LOC_Os11g10170	11:5516142	G	A	Exon	Nonsynonymous	7.67e-08
LOC_Os11g10170	11:5516184	G	A	Exon	Nonsynonymous
LOC_Os11g10170	11:5516315	T	G	3'-prime UTR
LOC_Os11g10170	11:5516394	A	T	3'-prime UTR
LOC_Os11g10170	11:5516492	C	T	3'-prime UTR
LOC_Os11g10170	11:5516687	A	G	Downstream		6.01e-08
LOC_Os11g10170	11:5516709	T	C	Downstream		6.01e-08
LOC_Os11g10170	11:5516836	G	A	Downstream
LOC_Os11g10180	11:5517100	A	G	Upstream
LOC_Os11g10180	11:5517219	A	G	Upstream
LOC_Os11g10180	11:5517274	T	C	Upstream
LOC_Os11g10180	11:5517324	A	G	Upstream
LOC_Os11g10180	11:5517349	G	C	Upstream
LOC_Os11g10180	11:5517441	G	GA	Upstream
LOC_Os11g10180	11:5517562	C	A	Upstream
LOC_Os11g10180	11:5517645	A	T	Upstream
LOC_Os11g10180	11:5517741	G	A	Upstream
LOC_Os11g10180	11:5517796	C	T	Upstream
LOC_Os11g10180	11:5518368	G	T	Upstream
LOC_Os11g10180	11:5519047	C	T	Exon	Synonymous	9.49e-09
LOC_Os11g10180	11:5519068	T	G	Exon	Synonymous
LOC_Os11g10180	11:5519131	A	G	Exon	Synonymous
LOC_Os11g10180	11:5519211	A	G	Exon	Nonsynonymous
LOC_Os11g10180	11:5519245	A	G	Exon	Nonsynonymous	9.49e-09
LOC_Os11g10180	11:5519371	G	T	Exon	Synonymous
LOC_Os11g10180	11:5519482	C	T	Exon	Synonymous	1.39e-07
LOC_Os11g10180	11:5519497	C	T	Exon	Synonymous
LOC_Os11g10180	11:5519584	A	G	Intron		7.06e-07
LOC_Os11g10180	11:5519687	C	G	Intron
LOC_Os11g10180	11:5519782	T	G	Intron
LOC_Os11g10180	11:5519833	A	G	Intron
LOC_Os11g10180	11:5519896	C	T	Intron
LOC_Os11g10180	11:5519958	C	T	Exon	Synonymous	9.49e-09
LOC_Os11g10180	11:5520073	G	A	Exon	Nonsynonymous	9.49e-09
LOC_Os11g10180	11:5520304	G	A	Exon	Synonymous	6.3e-08
LOC_Os11g10180	11:5520427	G	C	Exon	Nonsynonymous
LOC_Os11g10180	11:5520489	T	G	3'-prime UTR
LOC_Os11g10180	11:5520631	A	G	3'-prime UTR		9.49e-09
LOC_Os11g10180	11:5520634	C	T	3'-prime UTR
LOC_Os11g10180	11:5520702	C	G	3'-prime UTR		2.35e-08
LOC_Os11g10180	11:5520758	T	G	3'-prime UTR
LOC_Os11g10180	11:5526296	T	C	Downstream
LOC_Os11g10180	11:5526334	A	G	Downstream
LOC_Os11g10180	11:5526421	T	A	Downstream
LOC_Os11g10180	11:5526505	C	T	Downstream
LOC_Os11g10180	11:5526530	G	A	Downstream
LOC_Os11g10180	11:5526777	C	T	Downstream
LOC_Os11g10180	11:5526828	G	A	Downstream
LOC_Os11g10180	11:5526836	T	C	Downstream
LOC_Os11g10180	11:5526951	T	G	Downstream
LOC_Os11g10180	11:5527166	A	G	Downstream
LOC_Os11g10180	11:5527187	G	C	Downstream
LOC_Os11g10180	11:5527364	C	A	Downstream
LOC_Os11g10180	11:5527415	A	G	Downstream
LOC_Os11g10180	11:5527421	G	A	Downstream
LOC_Os11g10180	11:5527422	T	A	Downstream
LOC_Os11g10180	11:5527575	C	T	Downstream
LOC_Os11g10200	11:5527601	A	G	Downstream
LOC_Os11g10200	11:5527643	A	T	Downstream
LOC_Os11g10200	11:5527656	A	G	Downstream
LOC_Os11g10200	11:5527707	G	A	Downstream
LOC_Os11g10200	11:5528109	G	C	Downstream
LOC_Os11g10200	11:5528114	G	A	Downstream
LOC_Os11g10200	11:5528127	C	T	Downstream
LOC_Os11g10200	11:5528148	C	A	Downstream
LOC_Os11g10200	11:5528529	G	T	Downstream
LOC_Os11g10200	11:5528634	A	G	Downstream
LOC_Os11g10200	11:5528744	G	T	Downstream
LOC_Os11g10200	11:5529013	T	C	Downstream
LOC_Os11g10200	11:5529170	G	A	Downstream
LOC_Os11g10200	11:5529257	A	G	Downstream
LOC_Os11g10200	11:5529438	G	A	3'-prime UTR
LOC_Os11g10200	11:5529790	C	T	3'-prime UTR
LOC_Os11g10200	11:5529882	T	C	3'-prime UTR
LOC_Os11g10200	11:5529907	G	A	3'-prime UTR
LOC_Os11g10200	11:5530131	G	A	3'-prime UTR
LOC_Os11g10200	11:5530162	C	A	3'-prime UTR
LOC_Os11g10200	11:5530257	A	G	3'-prime UTR
LOC_Os11g10200	11:5530295	T	A	3'-prime UTR
LOC_Os11g10200	11:5530333	T	C	3'-prime UTR
LOC_Os11g10200	11:5530473	A	G	3'-prime UTR
LOC_Os11g10200	11:5530476	A	T	3'-prime UTR
LOC_Os11g10200	11:5530588	A	G	Intron
LOC_Os11g10200	11:5530661	T	G	Intron		9.49e-09
LOC_Os11g10200	11:5530847	G	A	Intron
LOC_Os11g10200	11:5530875	A	T	Intron		2.55e-08
LOC_Os11g10200	11:5530991	G	A	Intron
LOC_Os11g10200	11:5531102	T	C	Intron		2.68e-09
LOC_Os11g10200	11:5531119	T	C	Intron
LOC_Os11g10200	11:5531122	A	G	Intron		6.97e-10
LOC_Os11g10200	11:5531511	A	T	Intron
LOC_Os11g10200	11:5531516	C	T	Intron
LOC_Os11g10200	11:5531528	T	C	Intron
LOC_Os11g10200	11:5531582	G	A	Intron
LOC_Os11g10200	11:5531583	C	T	Intron
LOC_Os11g10200	11:5531591	T	C	Intron
LOC_Os11g10200	11:5531715	G	A	Intron
LOC_Os11g10200	11:5531757	A	G	Intron
LOC_Os11g10200	11:5531764	T	A	Intron
LOC_Os11g10200	11:5531770	A	G	Intron
LOC_Os11g10200	11:5531940	A	T	Exon	Nonsynonymous	9.49e-09
LOC_Os11g10200	11:5532069	A	G	Intron
LOC_Os11g10200	11:5532108	G	A	Intron
LOC_Os11g10200	11:5532122	T	G	Intron
LOC_Os11g10200	11:5532211	T	C	Intron
LOC_Os11g10200	11:5532338	A	G	Intron
LOC_Os11g10200	11:5532355	A	G	Intron
LOC_Os11g10200	11:5532469	A	C	Exon	Nonsynonymous
LOC_Os11g10200	11:5532630	A	C	Intron
LOC_Os11g10200	11:5533095	A	G	Intron
LOC_Os11g10200	11:5533260	A	C	Exon	Nonsynonymous	9.49e-09
LOC_Os11g10200	11:5533266	A	G	Exon	Nonsynonymous
LOC_Os11g10200	11:5533421	T	C	Exon	Synonymous	6.97e-10
LOC_Os11g10200	11:5533977	G	A	Exon	Nonsynonymous
LOC_Os11g10200	11:5534044	G	A	5'-prime UTR
LOC_Os11g10200	11:5534532	G	C	Upstream
LOC_Os11g10200	11:5534574	T	C	Upstream
LOC_Os11g10200	11:5534654	A	G	Upstream
LOC_Os11g10200	11:5534681	T	C	Upstream
LOC_Os11g10200	11:5534779	A	C	Upstream
LOC_Os11g10200	11:5534890	C	T	Upstream
LOC_Os11g10200	11:5534974	C	T	Upstream
LOC_Os11g10200	11:5535176	T	G	Upstream
LOC_Os11g10200	11:5535269	T	C	Upstream
LOC_Os11g10200	11:5535398	C	T	Upstream
LOC_Os11g10200	11:5535774	T	A	Upstream
LOC_Os11g10200	11:5535796	T	G	Upstream
