# Supplementary material for: QTL Detection and Candidate Gene Identification for Eating and Cooking Quality Traits in Rice (Oryza sativa L.) via a Genome-Wide Association Study
Source: Int J Mol Sci. 2024 Jan 3;25(1):630. doi: 10.3390/ijms25010630 (PMC10779416; doi:10.3390/ijms25010630)
Supplement: Supplementary file 1 [file ijms-25-00630-s001.zip › Table S3.xls]

## Sheet: Sheet1
Table S3. The 173 rice accessions information used in this study, haplotypic classification and the mean phenotype value of the eating and cooking quality traits in the E1 and E2 environments.
Code	Germplasm name	Origin	Sourcea	Q value		GT		GC		AC		Haplotype type
				Q1	Q2	E1	E2	E1	E2	E1	E2
1	Longjing 22	Heilongjiang, China	SRX6454392	0.99999	1e-05	7	5.33333	73.5	51	18.5349	20.2068	Hap1
2	Longjing 28	Heilongjiang, China	SRX6454389	0.987161	0.012839	7	5	80	57	18.8932	17.908	Hap1
3	Longjing 27	Heilongjiang, China	SRX6454390	0.99999	1e-05	6.83333	5.16667	76.5	51	19.8187	19.4903	Hap1
4	024248	Hunan, China	SRX509806	0.870257	0.129743	4	3.25	81.5	100	25.73	27.3422	Hap1
5	Wuyunjing 21	Jiangsu,China	SRX6454492	0.963157	0.036843	6.58333	5	100	100	4.98076	2.89091	Hap1
6	Tijin	Jiangsu,China	SRX6454490	0.895311	0.104689	6.91667	5.33333	84.5	29	17.8483	21.2517	Hap1
7	Zhongguo 91	Japan	SRX6454481	0.99064	0.00936	6	6	43	41.5	17.9975	16.8033	Hap3
8	Kangbingyueguang	Jiangsu,China	SRX6454349	0.99999	1e-05	6	6.08333	43	73	19.9381	15.3106	Hap1
9	Hongnong 5hao	Jiangsu,China	SRX6454370	0.99999	1e-05	3	4	54.5	100	25.9987	27.5511	Hap2
10	Guihuahuang	Jiangsu,China	SRX509710	0.99999	1e-05	5.25	6	100	100	5.01061	3.0999	Hap3
11	Nannongjing 1R	Jiangsu,China	SRX6454430	0.711918	0.288082	7	6.83333	38	58.5	14.1462	14.2657	Hap3
12	Hongmangshajing	Jiangsu,China	SRX6454503	0.050614	0.949386	1	2.91667	41	28	29.014	27.4616	Unknown
13	Wanhuangdao	Jiangsu,China	SRX6454488	0.99999	1e-05	5.08333	5.75	75	71	17.9975	16.5645	Hap1
14	Xudao 3hao	Jiangsu,China	SRX6454314	0.99999	1e-05	4.08333	3.91667	79.5	81.5	18.2364	20.0575	Hap1
15	Youzhiyueguang	Jiangsu,China	SRX6454357	0.99999	1e-05	2.83333	6	71	70	17.072	17.1915	Hap1
16	Yuedao 68	Vietnam	SRX6454460	1e-05	0.99999	3	2.5	83	32	22.028	26.8943	Hap1
17	Suyunuo	Jiangsu,China	SRX6454465	0.99999	1e-05	3.33333	3	53	100	30.2978	26.6256	Hap1
18	Longdao 8hao	Heilongjiang, China	SRX6454388	0.961066	0.038934	7	5.33333	84	79	16.9228	21.0726	Hap1
19	Longdao 6hao	Heilongjiang, China	SRX6454416	0.96099	0.03901	3.75	3	100	100	29.9992	27.5213	Hap1
20	Qiutianxiaoding	Japan	SRX6454408	0.99999	1e-05	6.91667	5	76.5	75	16.0271	20.2665	Hap3
21	Zhenghan 2hao	Henan,China	SRX6454482	0.99999	1e-05	6.91667	5	72	80	17.6393	17.1019	Hap1
22	Xiangjing 9407	Jiangsu,China	SRX6454319	0.985873	0.014127	5.5	5.91667	84	82.5	20.4457	19.9381	Hap1
23	Nongxiang 21	Hunan,China	SRX6454399	1e-05	0.99999	6.41667	7	79	82	18.6245	20.4457	Hap1
24	Fengyouwan 8hao	Hunan,China	SRX6454500	1e-05	0.99999	6.58333	6	70	46	17.8781	20.6248	Hap1
25	Xiangwanxian 17	Hunan,China	SRX6454317	0.89489	0.10511	6.91667	6	81.5	57	18.5946	19.759	Hap3
26	Shenlenuo	Jiangsu,China	SRX6454436	0.99999	1e-05	5.16667	5	100	100	5.2196	4.56279	Hap2
27	Hongjiaozhan	Jiangsu,China	SRX6454504	0.077197	0.922803	4	6.41667	71.5	30.5	22.9535	29.85	Hap1
28	Yuedao 37	Vietnam	SRX6454381	1e-05	0.99999	7	7	100	100	4.41352	4.08511	Hap3
29	Sujing 353	Jiangsu,China	SRX6454469	0.99999	1e-05	6.16667	5	81.5	80	18.8932	19.968	Hap1
30	Wanjingnuo	Anhui,China	SRX6454487	0.99999	1e-05	5.83333	5	100	100	5.36888	4.17467	Hap2
31	Nongxiang 26	Hunan,China	SRX6454419	1e-05	0.99999	6	5.33333	76	79	18.8932	21.5503	Hap1
32	Yuedao 9	Vietnam	SRX6454457	1e-05	0.99999	6.83333	6.91667	100	100	3.93583	4.38366	Hap3
33	Yandao 8hao	Jiangsu,China	SRX6454339	0.99999	1e-05	6.25	6	78	83.5	18.3857	20.4158	Hap1
34	Huaidao 11hao	Jiangsu,China	SRX6454371	0.99999	1e-05	6.41667	5.33333	86.5	79.5	24.7448	20.6546	Hap1
35	Nannongjing 004	Jiangsu,China	SRX6454429	0.99999	1e-05	6.08333	5	82	84	19.6694	21.7593	Hap1
36	Zhen9424	Jiangsu,China	SRX6454478	0.99999	1e-05	6.08333	5	80.5	86	27.4019	22.3564	Hap1
37	Baikenuo	Jiangsu,China	SRX6454454	0.038284	0.961716	5	3.25	46.5	46.5	27.372	29.2529	Hap1
38	Diantun502xuanzao	Yunnan,China	SRX6454327	1e-05	0.99999	6.5	6	85	62.5	19.0126	18.6544	Hap1
39	Yuedao 41	Vietnam	SRX6454380	1e-05	0.99999	7	7	25	29	28.5961	28.7752	Hap1
40	M1004	Jiangsu,China	SRX6454425	0.9244	0.0756	6.91667	5.08333	83	77	18.6842	20.4158	Hap3
41	Nongxiang 25	Hunan,China	SRX6454402	1e-05	0.99999	6.91667	6	74	78	18.2662	20.6845	Hap1
42	Longnuo 3hao	Heilongjiang, China	SRX6454394	0.989265	0.010735	6.75	6.66667	80.5	50.5	18.5946	18.6842	Hap1
43	Mudanjiang 28	Heilongjiang, China	SRX6454432	0.946446	0.053554	7	4	86	59	18.0572	17.9975	Hap1
44	Yujing 6hao	Henan,China	SRX6454464	0.99999	1e-05	6.91667	6	87	79.5	19.6097	19.1619	Hap1
45	Shengdao 808	Shanxi,China	SRX509795	0.99999	1e-05	7	5.75	94	85	17.908	17.6691	Hap1
46	Yuedao 32	Vietnam	SRX6454382	1e-05	0.99999	6.25	6.83333	37	29.5	26.6853	26.7451	Hap1
47	Yuedao 107	Vietnam	SRX6454358	0.068813	0.931187	5.33333	6.33333	86.5	29.5	25.9987	23.6401	Hap1
48	Yuedao 61	Vietnam	SRX6454384	1e-05	0.99999	7	7	26	32	26.8943	27.0138	Hap1
49	Yuedao 50	Vietnam	SRX6454376	1e-05	0.99999	3.25	2	44.5	47.5	23.9088	23.043	Hap1
50	Yuedao 109	Vietnam	SRX6454360	1e-05	0.99999	7	7	27	28	26.4167	28.6259	Hap1
51	Longjing 20	Heilongjiang, China	SRX6454385	0.99999	1e-05	6.66667	5.5	83.5	82	16.2062	17.699	Hap1
52	Xiangchuanwuxinbaimi	Jiangsu,China	SRX6454485	0.211254	0.788746	6	6	79	77.5	17.5796	20.2367	Hap2
53	Jindao 1007	Tianjin,China	SRX6454344	0.988307	0.011693	6.83333	6	60.5	73.5	16.9526	19.1619	Hap2
54	Zaijinjing	Jiangsu,China	SRX6454462	0.99999	1e-05	5.41667	5.83333	74.5	75	18.0871	18.3857	Hap1
55	Malaihong	Jiangsu,China	SRX6454426	0.306333	0.693667	7	7	29	29	25.7598	25.7598	Hap1
56	Nannongjing 3786	Jiangsu,China	SRX509809	0.99999	1e-05	6.16667	6.16667	73	74	17.908	15.9973	Hap1
57	Wuyunjing 8hao	Jiangsu,China	SRX6454491	0.99999	1e-05	6.16667	6	75	72	18.6245	18.5648	Hap1
58	Yuzhenxiang	Hunan,China	SRX6454461	0.428729	0.571271	2	5.5	97.5	37.5	16.1764	18.2364	Hap3
59	Yuedao 24	Vietnam	SRX6454353	1e-05	0.99999	6	2	61.5	67.5	17.3706	18.4155	Hap1
60	Yuedao 3	Vietnam	SRX6454354	1e-05	0.99999	2.91667	2	67	29.5	21.6996	24.7746	Hap1
61	Yuedao 43	Vietnam	SRX6454379	0.047707	0.952293	7	7	61	28	21.5204	27.163	Hap1
62	Yuedao 48	Vietnam	SRX6454378	1e-05	0.99999	3.41667	2	93.5	47.5	23.4013	26.2375	Hap1
63	Yuedao 49	Vietnam	SRX6454377	1e-05	0.99999	3.41667	2	100	60	23.67	25.8793	Hap1
64	Yuedao 13	Vietnam	SRX6454362	1e-05	0.99999	7	7	65.5	28.5	20.983	26.3569	Hap1
65	Zhognzuo 93	Japan	SRX509833	0.99999	1e-05	5	4	95.5	80.5	19.55	19.6694	Hap1
66	Xudao 5hao	Jiangsu,China	SRX6454312	0.99999	1e-05	5	4	98	79	21.8787	18.6842	Hap1
67	Di glu dao	Jiangsu,China	SRX6454328	0.99999	1e-05	6.75	6.83333	52.5	60.5	18.8932	15.3404	Hap1
68	Huaidao 8hao	Jiangsu,China	SRX6454368	0.99999	1e-05	6.75	5.33333	90	80	21.8488	20.5054	Hap1
69	Dongzheng 1640	Jiangsu,China	SRX6454330	0.99999	1e-05	5	6	73	69	19.6097	20.4158	Hap1
70	Yanjing 8hao	Jiangsu,China	SRX6454335	0.99999	1e-05	5	4	82	83.5	21.2816	19.6396	Hap1
71	Huifeng 2	Jiangsu,China	SRX6454372	0.99999	1e-05	5	4	91.5	89.5	22.028	20.9532	Hap1
72	Yandao 9hao	Jiangsu,China	SRX6454334	0.99999	1e-05	6.16667	4	80.5	74.5	19.0425	19.2216	Hap1
73	Lianjing 4hao	Jiangsu,China	SRX6454424	0.988719	0.011281	6	6.08333	62	87	19.6993	17.908	Hap1
74	Huifeng 1	Jiangsu,China	SRX6454365	0.99999	1e-05	5	5	67	88.5	18.8932	20.4158	Hap1
75	Sihao 4280	Jiangsu,China	SRX6454472	0.99999	1e-05	6	4	87.5	89.5	20.0874	20.983	Hap1
76	Sihao 4330	Jiangsu,China	SRX6454473	0.99999	1e-05	5.41667	5	58	83.5	18.8633	19.4306	Hap1
77	Sihao 4259	Jiangsu,China	SRX6454471	0.980065	0.019935	4.83333	5	59	73	18.2961	19.6993	Hap1
78	Zhengdao 18	Henan,China	SRX6454479	0.99999	1e-05	2.08333	4	54.5	82	19.7291	19.9381	Hap1
79	Jingnuo 330	Anhui,China	SRX6454350	0.99999	1e-05	5	2	98	92	16.8033	19.341	Hap2
80	Zhongjing 212	Jiangsu,China	SRX6454476	0.977194	0.022806	6	6	74.5	74.5	19.132	21.5801	Hap1
81	Wuyunjing 21hao	Jiangsu,China	SRX6454492	0.99999	1e-05	6	6.66667	75	78.5	19.55	18.2065	Hap2
82	Huajing 6hao	Jiangsu,China	SRX6454367	0.99999	1e-05	5	6	74	70.5	18.8932	18.4454	Hap2
83	Yangfujing 8hao	Jiangsu,China	SRX6454337	0.99999	1e-05	5	5	74	73	19.2514	19.6694	Hap1
84	Zhendao 99	Jiangsu,China	SRX6454477	0.99999	1e-05	5.75	5	63	77.5	17.5199	19.341	Hap1
85	Ningjing 2hao	Jiangsu,China	SRX6454396	0.99999	1e-05	7	5.41667	66	74.5	18.8036	19.7291	Hap2
86	Huajing 5hao	Jiangsu,China	SRX6454366	0.884833	0.115167	6.25	5	72	75.5	17.8483	20.1471	Hap2
87	Zhongjing 9677	Jiangsu,China	SRX6454506	0.99999	1e-05	5	5.5	74	77	17.699	20.1471	Hap1
88	Yangfujing 7hao	Jiangsu,China	SRX6454338	0.99999	1e-05	6	6	77.5	70.5	18.7141	16.3854	Hap1
89	Yuedao 12	Vietnam	SRX6454361	1e-05	0.99999	4.08333	3.25	55	31	25.1926	28.4468	Hap3
90	Yuedao 62	Vietnam	SRX6454383	1e-05	0.99999	6.91667	7	28.5	28	24.3268	27.8795	Hap1
91	Wunuoyihao	Jiangsu,China	SRX6454493	0.99999	1e-05	5	6	100	87.5	5.10018	3.75671	Hap2
92	Yuedao 66	Vietnam	SRX6454459	1e-05	0.99999	4	4	76.5	28	21.1025	27.6108	Hap1
93	Wumangyedao	Shanghai,China	SRX6454494	0.99999	1e-05	6.66667	5	58.5	58.5	16.7436	20.3262	Hap3
94	Haobuka	Jiangsu,China	SRX6454496	1e-05	0.99999	3.41667	4	87.5	87.5	22.237	26.9839	Hap1
95	Yuedao 22	Vietnam	SRX6454363	1e-05	0.99999	3	3	44.5	38.5	21.2517	24.5358	Hap1
96	Jianongnuo 2hao	Jiangsu,China	SRX6454341	0.99999	1e-05	5	5	87	90	8.98133	6.11525	Hap2
97	Xudao 4hao	Jiangsu,China	SRX6454311	0.99999	1e-05	4.58333	5	85.5	84.5	21.0726	18.8633	Hap1
98	Sihao 4040	Jiangsu,China	SRX6454439	0.99999	1e-05	6.66667	5.16667	62	80	18.6842	16.9526	Hap1
99	Yanjing 9hao	Jiangsu,China	SRX6454332	0.99999	1e-05	6	5	62	82.5	19.4306	18.5349	Hap1
100	Sihao 4081ck	Jiangsu,China	SRX6454441	0.95145	0.04855	6.25	5	72	80.5	20.5054	20.9532	Hap1
101	Sihao 4041	Jiangsu,China	SRX6454442	0.983193	0.016807	6	6	57.5	78	18.2065	17.5199	Hap1
102	Sihao 4031	Jiangsu,China	SRX6454440	0.76435	0.23565	6.25	6	63	81.5	18.0871	15.8778	Hap1
103	Wandao 68	Anhui,China	SRX6454489	0.989978	0.010022	5.5	5.5	59.5	69	18.117	16.8929	Hap2
104	Wuxiang 99-8	Jiangsu,China	ERS039280	0.99999	1e-05	6.83333	6.33333	63	86.5	19.2514	19.1917	Hap1
105	Zhongjing 131	Jiangsu,China	SRX6454483	0.99999	1e-05	6.33333	6.41667	74	84.5	19.6694	21.819	Hap1
106	Ningjinghui 260	Jiangsu,China	SRX6454398	0.99999	1e-05	2	2	73.5	91	18.8932	17.7288	Hap1
107	Ningjinghui 237	Jiangsu,China	SRX6454395	0.894106	0.105894	2	2	59.5	82	16.5048	16.7436	Hap3
108	Sihao 4029	Jiangsu,China	SRX6454437	0.99999	1e-05	6	6	59.5	81	18.2662	19.2216	Hap1
109	Ludao	Jiangsu,China	SRX6454427	0.99999	1e-05	3	3	82	98	26.2674	27.0436	Hap1
110	Yangfujing 4901	Jiangsu,China	SRX6454333	0.99999	1e-05	6	6	77.5	82	18.7439	20.5949	Hap1
111	Yandao 6hao	Jiangsu,China	SRX6454340	0.951457	0.048543	6.75	5	65	81.5	20.6248	22.8341	Hap1
112	Cbao	Anhui,China	SRX6454323	0.89353	0.10647	5.08333	5	95.5	60	17.9677	20.0575	Hap2
113	Zhendao 10hao	Jiangsu,China	SRX6454480	1e-05	0.99999	3	3	79	78	24.4761	29.7604	Hap2
114	Baoxintaihuqing	Jiangsu,China	SRX6454453	0.363107	0.636893	4	4	73	39.5	28.2378	28.2975	Hap1
115	Huaidao 9hao	Jiangsu,China	SRX6454369	0.951659	0.048341	6.5	5	74	80.5	21.1622	20.2964	Hap1
116	Xiaobaidao	Jiangsu,China	SRX6454318	0.99999	1e-05	6.75	5.33333	61	45.5	24.2969	25.9688	Hap2
117	Yaxuenuo	Jiangsu,China	SRX6454331	0.99999	1e-05	7	7	79.5	76	27.9094	27.9094	Hap1
118	Yangguang 200	Jiangsu,China	SRX6454336	0.99999	1e-05	5.66667	5	89.5	83.5	19.0126	20.8636	Hap1
119	Zaoshirihuangdao	Jiangsu,China	SRX6454456	0.99999	1e-05	6	6	71	68.5	18.1468	18.1468	Hap1
120	Luohanhuang	Jiangsu,China	SRX6454428	0.99999	1e-05	5.75	5.58333	68.5	65.5	20.3859	20.3859	Hap1
121	Xudao 2hao	Jiangsu,China	SRX509826	0.850944	0.149056	5.66667	5	99	83	19.4306	23.3714	Hap1
122	Xudao 9201B	Jiangsu,China	SRX509712	0.99999	1e-05	6.91667	6	70.5	80.5	18.2065	13.788	Hap1
123	Ebusinuodao	Zhejiang, China	SRX509813	0.99999	1e-05	5.16667	5	81	78	21.4906	21.6697	Hap1
124	Yueguang	Japan	SRX6454458	0.99999	1e-05	6.08333	5	56.5	60	18.4155	18.6245	Hap2
125	Yimuhu	Jiangsu,China	SRX6454356	1e-05	0.99999	6.91667	5.83333	77	65.5	19.2216	20.1172	Hap2
126	Qingkong	Jiangsu,China	SRX6454407	0.99999	1e-05	6.25	5.83333	75.5	54	17.2213	16.3555	Hap2
127	RT61	Japan	SRX6454412	0.99999	1e-05	6.83333	6	74.5	61.5	17.6393	18.8036	Hap2
128	IL38	Japan	SRX6454346	0.99999	1e-05	4	5.91667	100	77.5	21.0726	29.9395	Hap2
129	Liuyezhan	Hubei,China	SRX509786	1e-05	0.99999	4	4	35.5	33.5	29.1036	29.1036	Hap1
130	Zaoxian 14	Anhui, China	SRX510025	0.018444	0.981556	5	6.75	78	59	17.5497	18.8633	Hap1
131	Xu91075	Jiangsu,China	SRX6454316	1e-05	0.99999	2.83333	3	99.5	96	27.4616	27.4616	Hap1
132	Xudao 25-7	Jiangsu,China	SRX6454313	0.99999	1e-05	7	6	74.5	77	20.9233	19.4903	Hap1
133	Qing7	Jiangsu,China	SRX6454403	1e-05	0.99999	6.66667	7	81.5	49.5	20.2068	19.3709	Hap1
134	Sihao 4141	Jiangsu,China	SRX6454443	0.99999	1e-05	7	6.66667	77	83.5	21.5204	19.1022	Hap1
135	SH189	Jiangsu,China	SRX6454409	0.534521	0.465479	5.41667	7	88	56.5	17.1019	15.1912	Hap3
136	SHN1	Jiangsu,China	SRX6454438	1e-05	0.99999	4	4	100	91	28.8946	28.5961	Hap1
137	Suwujing	Jiangsu,China	SRX6454470	1e-05	0.99999	5	5.66667	77.5	93.5	5.01061	3.63728	Hap3
138	9522B	Jiangsu,China	SRX6454449	0.99999	1e-05	6	5.58333	77.5	80	21.9384	19.6396	Hap1
139	863B	Jiangsu,China	SRX6454450	0.978201	0.021799	5.41667	6	81.5	82	22.4758	20.3859	Hap1
140	Biaojiyongzijing	Jiangsu,China	SRX6454446	0.922771	0.077229	3	3	46	46	25.6106	25.6106	Hap1
141	Zigu	Jiangsu,China	SRX6454508	0.059563	0.940437	6.83333	7	31.5	55	26.2077	29.7007	Hap1
142	Jiangpuchangliheimidao	Jiangsu,China	SRX6454342	0.14841	0.85159	7	7	27.5	30	28.8648	28.9245	Hap1
143	A7444	Jiangsu,China	SRX6454452	0.89154	0.10846	6.75	5.66667	33.5	100	3.87613	23.9685	Hap3
144	Xiepihuang	Jiangsu,China	SRX6454315	0.99999	1e-05	6.91667	5.75	50.5	48.5	24.8343	14.5344	Hap1
145	Shengtangqing	Jiangsu,China	SRX6454413	0.168638	0.831362	7	7	27	26	29.3424	29.3424	Hap1
146	Chuan 6xian	Sichuan,China	SRX6454326	1e-05	0.99999	2	2	71	93.5	5.36888	2.29381	Hap3
147	Chuan 5xian	Sichuan,China	SRX6454325	1e-05	0.99999	2	2	82.5	87.5	10.4442	8.77234	Hap3
148	Shufeng 101	Sichuan,China	SRX509694	1e-05	0.99999	3	4	40	70.5	28.9842	29.1335	Hap3
149	Chengnongshuijing	Sichuan,China	SRX509708	1e-05	0.99999	2	2	85	77.5	17.6393	14.8628	Hap2
150	Xiangxiandao 10hao	Hunan,China	SRX6454486	0.057773	0.942227	5.83333	7	74	74	19.3709	21.1323	Hap1
151	Ⅱ-32B	Hunan,China	SRX6454373	0.029498	0.970502	4	4	88.5	29	29.5813	27.1929	Hap1
152	Chenwan 3hao	Hunan, China	SRX509833	1e-05	0.99999	3.58333	4	79	100	26.3271	30.4471	Hap1
153	Xiangaizao 10hao	Hunan, China	SRX509679	1e-05	0.99999	3.5	4	73.5	95	25.0433	31.3129	Hap1
154	Yuetai B	Guangdong,China	SRX6454463	0.008927	0.991073	2.41667	2.33333	76	67	14.5045	20.5949	Hap1
155	Qimiaoxiang 2hao	Guangdong,China	SRX6454404	1e-05	0.99999	7	7	57.5	28	27.0735	27.9393	Hap1
156	Shengyou 2hao	Guangdong,China	SRX6454414	0.042138	0.957862	5.75	6.83333	50	49	15.3106	18.4155	Hap1
157	Guichao 2hao	Guangdong,China	SRX509700	1e-05	0.99999	4	4	56.5	33	26.4167	30.6859	Hap1
158	Minghui 63	Fujian,China	SRX6454431	1e-05	0.99999	2	2	63.5	82.5	16.3854	13.1013	Hap1
159	Longtepu B	Fujian,China	SRX6454393	1e-05	0.99999	4	4	71	100	25.4314	26.954	Hap1
160	Hainanxian R	Hainan,China	SRX6454497	0.020042	0.979958	3	4	100	54	27.1033	25.5509	Hap1
161	Zajiaohaigu	Hainan,China	SRX6454455	0.011464	0.988536	4.33333	4	85.5	87	26.0584	26.9242	Hap1
162	Nuohangu	Yunnan,China	SRX6454401	0.912339	0.087661	5	6	87	100	4.98076	1.33845	Hap3
163	Lincangwazudiquhangu	Yunnan,China	SRX6454417	0.911317	0.088683	5	6	100	100	4.44337	1.69671	Hap3
164	Yuedao 55	Vietnam	SRX6454375	1e-05	0.99999	6.33333	7	100	59.5	17.1019	20.983	Hap1
165	Yuedao 108	Vietnam	SRX6454359	0.06996	0.93004	6.33333	5.91667	50	67	19.132	18.2364	Hap1
166	IR112	Philippines	SRX6454345	1e-05	0.99999	4	3	72.5	34	23.0132	24.088	Hap1
167	IR64	Philippines	SRX6454347	1e-05	0.99999	3	3	54	30	23.8193	24.4462	Hap1
168	Arias	Indonesia	SRX6454451	0.035517	0.964483	3	2.83333	53.5	55	23.6998	23.7894	Hap1
169	CAMOR	Indonesia	SRX6454322	0.825085	0.174915	3	3	74.5	83	22.8341	24.1775	Hap1
170	Gendjah Gempol	Indonesia	SRX6454499	0.792601	0.207399	4	4	59	83.5	23.9685	23.879	Hap1
171	BULUH BAWU	Indonesia	SRX6454321	0.848138	0.151862	1	3	45.5	66	24.6552	22.3564	Hap2
172	Cailiao 1	Indonesia	SRX6454406	0.99999	1e-05	5.58333	6	81	76.5	17.9975	16.6839	Hap1
173	Cailiao 2	Indonesia	SRX6454411	0.99999	1e-05	7	7	58	29	26.6256	27.581	Hap1
a ERS and SRX indicated the NCBI sequence Read Archive (SRA) accession number.
